# Supplementary material for: Impact of Starch Binding Domain Fusion on Activities and Starch Product Structure of 4-α-Glucanotransferase
Source: Molecules. 2023 Jan 30;28(3):1320. doi: 10.3390/molecules28031320 (PMC9920598; doi:10.3390/molecules28031320)
Supplement: Supplementary file 1 [file molecules-28-01320-s001.zip]

Archive with 1 entries (1 files):
- molecules-2182328-supplementary.pdf
